# Supplementary material for: Regulation of CLK1 Isoform Expression by Alternative Splicing in Activated Human Monocytes Contributes to Activation-Associated TNF Production
Source: Cells. 2025 Dec 3;14(23):1925. doi: 10.3390/cells14231925 (PMC12691408; doi:10.3390/cells14231925)
Supplement: Supplementary file 1 [file cells-14-01925-s001.zip]

Archive with 1 entries (1 files):
- cells-3988292-supplementary.pdf
